# Supplementary material for: Enduring effects of psychotherapy, antidepressants and their combination for depression: a systematic review and meta-analysis
Source: Front Psychiatry. 2024 Nov 27;15:1415905. doi: 10.3389/fpsyt.2024.1415905 (PMC11632389; doi:10.3389/fpsyt.2024.1415905)
Supplement: Supplementary file 1 [file DataSheet1.zip]

Archive with 7 entries (7 files):
- Appendix 1.DOCX
- Appendix 2.DOCX
- Appendix 3.DOCX
- Appendix 4.DOCX
- Appendix 5.DOCX
- Appendix 6.DOCX
- Appendix 7.DOCX
